# Supplementary material for: Adipose-Derived Mesenchymal Stem Cell (MSC) Immortalization by Modulation of hTERT and TP53 Expression Levels
Source: J Pers Med. 2023 Nov 20;13(11):1621. doi: 10.3390/jpm13111621 (PMC10672200; doi:10.3390/jpm13111621)
Supplement: Supplementary file 1 [file jpm-13-01621-s001.zip]

Archive with 1 entries (1 files):
- jpm-2684743-supplementary.pdf
